# Supplementary material for: The Muscle Function Deficit Concept and Inflammaging
Source: Biomedicines. 2026 Feb 6;14(2):383. doi: 10.3390/biomedicines14020383 (PMC12938328; doi:10.3390/biomedicines14020383)
Supplement: Supplementary file 1 [file biomedicines-14-00383-s001.zip]

Archive with 1 entries (1 files):
- biomedicines-4088762-supplementary.pdf
